# Supplementary material for: The Synthesis, Structure, and Dielectric Properties of a One-Dimensional Hydrogen-Bonded DL-α-Phenylglycine Supramolecular Crown-Ether-Based Inclusion Compound
Source: Molecules. 2023 Nov 14;28(22):7586. doi: 10.3390/molecules28227586 (PMC10673173; doi:10.3390/molecules28227586)
Supplement: Supplementary file 1 [file molecules-28-07586-s001.zip]

Archive with 1 entries (1 files):
- molecules-2675380-supplementary.pdf
